# Supplementary material for: Phytoplankton in Deep Lakes of the Dinaric Karst: Functional Biodiversity and Main Ecological Features
Source: Plants (Basel). 2024 Aug 14;13(16):2252. doi: 10.3390/plants13162252 (PMC11360328; doi:10.3390/plants13162252)
Supplement: Supplementary file 1 [file plants-13-02252-s001.zip]

Archive with 1 entries (1 files):
- plants-3091636-supplementary.xlsx
