# Supplementary material for: Phytoplankton in Deep Lakes of the Dinaric Karst: Functional Biodiversity and Main Ecological Features
Source: Plants (Basel). 2024 Aug 14;13(16):2252. doi: 10.3390/plants13162252 (PMC11360328; doi:10.3390/plants13162252)
Supplement: Supplementary file 1 [file plants-13-02252-s001.zip › plants-3091636-supplementary.xlsx]

## Sheet: Phytoplankton taxa list
No.	Phytoplankton taxa (Algaebase)	Phylum	Reynolds Functional Group	Kozjak	Prošće	Vransko	Visovac	Oćuša	Crniševo
1	Achnanthidium minutissimum (Kützing) Czarnecki	Bacillariophyta	MP	+				+
2	Achnanthidium pyrenaicum (Hustedt) H.Kobayasi	Bacillariophyta	MP		+
3	Achnanthidium sp.	Bacillariophyta	MP	+	+	+	+	+	+
4	Actinastrum hantzschii Lagerheim	Chlorophyta	J		+	+
5	Actinotaenium sp. / Mesotaenium sp.	Charophyta	T			+
6	Acutodesmus acuminatus (Lagerheim) Tsarenko	Chlorophyta	J	+
7	Acutodesmus obliquus (Turpin) Hegewald & Hanagata	Chlorophyta	J			+
8	Amphipleura pellucida (Kützing) Kützing	Bacillariophyta	MP					+
9	Amphora spp.	Bacillariophyta	MP				+	+	+
10	Anabaena minderi Huber-Pestalozzi	Cyanobacteria	H1			+
11	Anabaena sp.	Cyanobacteria	H1			+		+	+
12	Anagnostidinema amphibium (C.Agardh ex Gomont) Strunecký, Bohunická, J.R.Johansen & J.Komárek	Cyanobacteria	S1	+
13	Anathece minutissima (West) Komárek, Kastovsky & Jezberová	Cyanobacteria	K		+				+
14	Anathece smithii (Komárková-Legnerová & Cronberg) Komárek, Kastovsky & Jezberová	Cyanobacteria	K	+	+	+	+	+	+
15	Ankistrodesmus arcuatus Korshikov	Chlorophyta	X1	+					+
16	Ankistrodesmus densus Korshikov	Chlorophyta	X1			+	+		+
17	Ankistrodesmus falcatus (Corda) Ralfs	Chlorophyta	X1				+
18	Ankistrodesmus fusiformis Corda	Chlorophyta	X1				+
19	Ankistrodesmus spiralis (W.B.Turner) Lemmermann	Chlorophyta	X1	+			+	+	+
20	Ankyra judayi (G.M.Smith) Fott	Chlorophyta	X1	+	+		+	+
21	Ankyra sp.	Chlorophyta	X1	+
22	Aphanizomenon sp.	Cyanobacteria	H1						+
23	Aphanocapsa delicatissima West & G.S.West	Cyanobacteria	K	+		+		+	+
24	Aphanocapsa elachista West & G.S.West	Cyanobacteria	K	+	+	+	+	+	+
25	Aphanocapsa elegans (Lemmermann) Joosten 2006	Cyanobacteria	K	+
26	Aphanocapsa holsatica (Lemmermann) G.Cronberg & J.Komárek	Cyanobacteria	K	+	+		+
27	Aphanocapsa incerta (Lemmermann) G.Cronberg & Komárek	Cyanobacteria	K	+	+	+	+	+	+
28	Aphanocapsa nubila Komárek & H.J.Kling	Cyanobacteria	K	+		+
29	Aphanocapsa parasitica (Kützing) Komárek & Anagnostidis	Cyanobacteria	K		+		+
30	Aphanocapsa planctonica (G.M.Smith) Komárek & Anagnostidis	Cyanobacteria	K	+	+	+	+	+	+
31	Aphanocapsa sp.	Cyanobacteria	K	+		+	+
32	Aphanothece elabens (Brébisson ex Meneghini) Elenkin	Cyanobacteria	K						+
33	Aphanothece floccosa (Zalessky) G.Cronberg & J.Komárek	Cyanobacteria	K	+	+	+
34	Aphanothece sp.	Cyanobacteria	K			+
35	Aphanothece stagnina (Sprengel) A.Braun	Cyanobacteria	K						+
36	Asterionella formosa Hassall	Bacillariophyta	C	+	+	+	+	+	+
37	Aulacoseira granulata (Ehrenberg) Simonsen	Bacillariophyta	P	+	+		+
38	Binuclearia lauterbornii (Schmidle) Proschkina-Lavrenko	Chlorophyta	T	+	+		+	+	+
39	Bitrichia chodatii (Reverdin) Chodat	Ochrophyta	X3	+	+	+	+	+	+
40	Bitrichia danubiensis Juri	Ochrophyta	X3		+
41	Bitrichia ollula (Fott) Fott	Ochrophyta	X3		+
42	Botryococcus braunii Kützing	Chlorophyta	F	+		+		+	+
43	Calothrix sp.	Cyanobacteria	MP			+
44	Carteria pseudoglobosa Ettl	Chlorophyta	X2					+
45	Carteria sp.	Chlorophyta	X2	+		+	+	+
46	Centritractus belenophorus Lemmermann	Ochrophyta	J					+
47	Ceratium furcoides (Levander) Langhans	Miozoa	LM			+
48	Ceratium hirundinella (O.F.Müller) Dujardin	Miozoa	L0/LM	+	+	+	+	+	+
49	Chlamydomonas lapponica Skuja	Chlorophyta	X2				+	+	+
50	Chlamydomonas spp.	Chlorophyta	X2	+	+	+	+	+	+
51	Chlamydonephris pomiformis (Pascher) H.Ettl & O.Ettl	Chlorophyta	X2						+
52	Chlorochromonas danica (E.G.Pringsheim) R.A.Andersen, L.Graf, Y.Malakhov & H.S.Yoon	Ochrophyta	X3				+
53	Chlorolobion sp.	Chlorophyta	X1					+
54	Chlorophyceae not determined Chlamydomonas like	Chlorophyta	J	+	+	+	+	+	+
55	Chlorophyceae not determined sphere	Chlorophyta	F	+	+	+	+	+	+
56	Chlorophyceae not determined oval	Chlorophyta	F			+		+	+
57	Chlorophyceae not determined, with galerta	Chlorophyta	F	+
58	Chromulina pigra Skuja	Ochrophyta	X2				+
59	Chromulina spp.	Ochrophyta	X2	+	+	+	+	+	+
60	Chroococcus dispersus (Keissler) Lemmermann	Cyanobacteria	L0	+			+	+	+
61	Chroococcus minutus (Kützing) Nägeli	Cyanobacteria	L0	+	+	+	+	+	+
62	Chroococcus sp.	Cyanobacteria	L0			+			+
63	Chroomonas coerulea (Geitler) Skuja	Cryptophyta	X2	+	+			+
64	Chrysoameba sp.	Ochrophyta	X2	+	+	+	+		+
65	Chrysoamoeba helvetica Reverdin	Ochrophyta	X2				+
66	Chrysocapsella planctonica (West & G.S.West) Bourrelly	Ochrophyta	X3	+	+			+	+
67	Chrysochromulina parva Lackey	Haptophyta	X2	+	+	+	+	+	+
68	Chrysochromulina sp.	Haptophyta	X2					+
69	Chrysococcus sp.	Ochrophyta	X3	+	+			+	+
70	Chrysolykos plactonicus B.Mack	Ochrophyta	X2	+	+	+
71	Chrysolykos skujae (Nauwerck) Bourrelly	Ochrophyta	X2	+	+	+
72	Chrysophyceae unknown	Ochrophyta	X2	+	+	+	+	+	+
73	Chrysosporum bergii (Ostenfeld) E.Zapomelová, O.Skácelová, P.Pumann, R.Kopp & E.Janecek	Cyanobacteria	H1					+
74	Chrysosporum minor (Kiselev) Komárek 2012	Cyanobacteria	H1						+
75	Closteriopsis acicularis (Chodat) J.H.Belcher & Swale	Chlorophyta	P	+	+		+
76	Closterium acutum var. variabile (Lemmermann) Willi Kreiger	Charophyta	P				+	+	+
77	Closterium idiosporum West & G.S.West	Charophyta	P			+
78	Cocconeis pediculus Ehrenberg	Bacillariophyta	MP		+			+
79	Cocconeis placentula Ehrenberg	Bacillariophyta	MP		+		+	+	+
80	Coelastrum astroideum De Notaris	Chlorophyta	J					+
81	Coelastrum microporum Nägeli	Chlorophyta	J					+	+
82	Coelastrum pseudomicroporum Korshikov	Chlorophyta	J					+
83	Coenochloris fottii (Hindák) Tsarenko	Chlorophyta	F		+
84	Coenococcus planctonicus Korshikov	Chlorophyta	F	+
85	Coenocystis subcylindrica Korshikov	Chlorophyta	F					+
86	Cosmarium laeve Rabenhorst	Charophyta	N					+
87	Cosmarium phaseolus Brébisson ex Ralfs	Charophyta	N			+
88	Cosmarium phaseolus var. elevatum Nordstedt	Charophyta	N			+
89	Cosmarium sp.	Charophyta	N	+		+	+	+	+
90	Cosmarium tenue W.Archer	Charophyta	N			+
91	Crucigenia quadrata Morren	Chlorophyta	J					+
92	Cryptomonas curvata Ehrenberg	Cryptophyta	Y		+			+
93	Cryptomonas marssonii Skuja	Cryptophyta	Y	+	+	+	+	+	+
94	Cryptomonas nordstedtii (Hansgirg) Senn	Cryptophyta	X2		+	+
95	Cryptomonas ovata Ehrenberg	Cryptophyta	Y	+	+	+
96	Cryptomonas platyuris Skuja	Cryptophyta	Y	+	+	+	+	+	+
97	Cryptomonas spp.	Cryptophyta	Y	+	+	+	+	+	+
98	Cyclostephanos invisitatus (Hohn & Hellermann) Theriot, Stoermer & Håkasson	Bacillariophyta	A				+
99	Cyclotella distinguenda Hustedt	Bacillariophyta	B	+	+	+	+	+	+
100	Cyclotella distinguenda var. mesoleia (Grunow) Håk.	Bacillariophyta	B	+	+
101	Cyclotella distinguenda var. unipunctata (Hustedt) Håkansson & J.R.Carter	Bacillariophyta	B		+
102	Cyclotella plitvicensis Hustedt	Bacillariophyta	B	+	+	+
103	Cyclotella spp.	Bacillariophyta	C				+
104	Cymbella spp.	Bacillariophyta	MP	+	+	+	+	+
105	Desmodesmus armatus var. bicaudatus (Guglielmetti) E.H.Hegewald 2000	Chlorophyta	J	+
106	Desmodesmus bicellularis (Chodat) S.S.An, T.Friedl & E.Hegewald	Chlorophyta	X1				+	+	+
107	Desmodesmus communis (E.H.Hegewald) E.H.Hegewald	Chlorophyta	J					+
108	Desmodesmus granulatus (West & G.S.West) Tsarenko	Chlorophyta	J	+
109	Diatoma ehrenbergii Kützing	Bacillariophyta	MP	+
110	Diatoma moniliformis (Kützing) D.M.Williams	Bacillariophyta	MP	+					+
111	Diatoma problematica Lange-Bertalot	Bacillariophyta	MP				+
112	Diatoma tenuis C.Agardh	Bacillariophyta	P		+		+		+
113	Diatoma vulgaris Bory	Bacillariophyta	MP	+			+	+
114	Dichotomococcus sp.	Chlorophyta	F					+
115	Dictyosphaerium sp.	Chlorophyta	F	+		+
116	Dictyosphaerium subsolitarium Van Goor	Chlorophyta	F	+	+		+	+	+
117	Dinobryon bavaricum Imhof	Ochrophyta	E				+	+	+
118	Dinobryon crenulatum West & G.S.West	Ochrophyta	E	+	+	+	+	+	+
119	Dinobryon cylindricum O.E.Imhof	Ochrophyta	E	+	+
120	Dinobryon divergens O.E.Imhof	Ochrophyta	E	+	+	+	+	+	+
121	Dinobryon divergens var. schauinslandii (Lemmermann) Brunnthaler	Ochrophyta	E	+
122	Dinobryon petiolatum Willén	Ochrophyta	E	+	+
123	Dinobryon sertularia Ehrenberg	Ochrophyta	E	+	+	+	+	+	+
124	Dinobryon sociale (Ehrenberg) Ehrenberg	Ochrophyta	E	+	+	+	+	+	+
125	Dinobryon sp.	Ochrophyta	E	+		+
126	Dinobryon stokesii var. neustonicum Petersen & Hansen	Ochrophyta	E		+
127	Diploneis krammeri Lange-Bertalot & E.Reichardt	Bacillariophyta	MP					+
128	Discostella pseudostelligera (Hustedt)	Bacillariophyta	C				+	+
129	Discostella stelligera (Cleve & Grunow) Houk & Klee	Bacillariophyta	B				+	+
130	Dolichospermum sp.	Cyanobacteria	H1			+			+
131	Elakatothrix acuta Pascher	Charophyta	F		+		+	+	+
132	Elakatothrix gelatinosa Wille	Charophyta	F	+	+	+	+	+	+
133	Ellipsoidion stichococcoides Pascher	Ochrophyta	J				+	+	+
134	Enallax acutiformis (B.Schröder) F.Hindák	Chlorophyta	J	+					+
135	Encyonema spp.	Bacillariophyta	MP		+	+	+	+
136	Encyonopsissp.	Bacillariophyta	MP	+	+			+	+
137	Entomoneis paludosa var. subsalina (Cleve) Krammer	Bacillariophyta	MP						+
138	Epipyxis polymorpha (J.W.G.Lund) Hilliard & Asmund	Ochrophyta	E			+	+
139	Epipyxis sp.	Ochrophyta	E		+
140	Epipyxis tabellariae (Lemmermann) G.M.Smith	Ochrophyta	E		+
141	Epithemia sp.	Bacillariophyta	MP	+		+
142	Eudorina elegans Ehrenberg	Chlorophyta	G					+	+
143	Euglena pisciformis Klebs	Euglenozoa	W1			+
144	Euglena proxima P.A.Dangeard	Euglenozoa	W1			+
145	Euglena sp.	Euglenozoa	W1	+	+		+	+
146	Eunotia sp.	Bacillariophyta	MP	+	+		+	+	+
147	Fragilaria capucina Desmazières	Bacillariophyta	MP				+
148	Fragilaria crotonensis Kitton	Bacillariophyta	P	+	+	+	+	+	+
149	Fragilaria spp.	Bacillariophyta	P	+	+	+	+	+	+
150	Fragilaria tenera var. nanana (Lange-Bertalot) Lange-Bertalot & S.Ulrich	Bacillariophyta	D	+	+
151	Franceia amphitricha (Lagerheim) Hegewald	Chlorophyta	J			+
152	Franceia breviseta (West & G.S.West) Fott	Chlorophyta	J			+
153	Gloeocystis sp.	Chlorophyta	F				+	+	+
154	Golenkiniopsis longispina (Korshikov) Korshikov	Chlorophyta	J	+	+	+
155	Gomphonema angustum C.Agardh	Bacillariophyta	MP				+
156	Gomphonema spp.	Bacillariophyta	MP	+	+		+	+	+
157	Gonatozygon brebissonii De Bary	Charophyta	P			+
158	Gonium pectorale O.F.Müller	Chlorophyta	W1					+
159	Gymnodinium fuscum (Ehrenberg) Stein	Miozoa	Y	+	+
160	Gymnodinium spp.	Miozoa	Y	+	+	+	+	+	+
161	Gymnodinium uberrimum (G.J.Allman) Kofoid & Swezy	Miozoa	L0			+
162	Gyrodinium helveticum (Penard) Y.Takano & T.Horiguchi	Miozoa	L0	+	+	+	+	+
163	Gyrosigma attenuatum (Kützing) Rabenhorst	Bacillariophyta	MP				+
164	Haematococcus lacustris (Girod-Chantrans) Rostafinski 1875	Chlorophyta	X2	+				+
165	Hariotina polychorda (Korshikov) E.Hegewald	Chlorophyta	J					+	+
166	Hariotina reticulata P.A.Dangeard	Chlorophyta	J					+	+
167	Hindakia tetrachotoma (Printz) C.Bock, Pröschold & Krienitz	Chlorophyta	F					+
168	Jaaginema metaphyticum Komárek	Cyanobacteria	MP		+
169	Jaaginema sp.	Cyanobacteria	S1			+
170	Kephyrion cordatum (Hilliard) Starmach	Ochrophyta	X2			+
171	Kephyrion littorale J.W.G.Lund	Ochrophyta	X2	+	+	+	+	+	+
172	Kephyrion ovale (Lackey) Huber-Pestalozzi	Ochrophyta	X2				+
173	Kephyrion planktonicum Hilliard	Ochrophyta	X2			+
174	Kephyrion rubri-claustri Conrad	Ochrophyta	X2	+				+
175	Kephyrion sp.	Ochrophyta	X2			+
176	Kirchneriella irregularis (G.M.Smith) Korshikov	Chlorophyta	F			+	+	+	+
177	Kirchneriella sp.	Chlorophyta	F				+
178	Komvophoron pallidum (Skuja) Anagnostidis & Komárek	Cyanobacteria	S1		+				+
179	Komvophoron sp.	Cyanobacteria	S1	+					+
180	Lagerheimia chodatii C.Bernard	Chlorophyta	J			+
181	Lagerheimia ciliata (Lagerheim) Chodat	Chlorophyta	J			+
182	Lagerheimia genevensis (Chodat) Chodat	Chlorophyta	J			+			+
183	Lagerheimia longiseta (Lemmermann) Printz	Chlorophyta	J			+
184	Lagerheimia marssonii Lemmermann	Chlorophyta	J			+			+
185	Lagerheimia sp.	Chlorophyta	J					+	+
186	Lanceola spatulifera (Korshikov) Hindák	Chlorophyta	X1	+	+		+	+	+
187	Lepocinclis oxyuris (Schmarda) B.Marin & Melkonian	Euglenozoa	W1					+
188	Lepocinclis sp.	Euglenozoa	W1		+
189	Lepocinclis tripteris (Dujardin) Marin & Melkonian	Euglenozoa	W1					+
190	Leptolyngbya sp.	Cyanobacteria	MP						+
191	Limnococcus limneticus (Lemmermann) Komárková, Jezberová, O.Komárek & Zapomlová	Cyanobacteria	L0	+	+
192	Limnothrix redekei (Goor) Meffert	Cyanobacteria	S1			+
193	Lindavia radiosa (Grunow) De Toni & Forti	Bacillariophyta	B	+	+	+		+
194	Lindavia tenuistriata (Hustedt) T.Nakov et al.	Bacillariophyta	A					+	+
195	Lobomonas sp.	Chlorophyta	X1						+
196	Lyngbya sp.	Cyanobacteria	S1		+
197	Mallomonas akrokomos Ruttner	Ochrophyta	E		+		+	+
198	Mallomonas cf. elongata Reverdin	Ochrophyta	E		+			+
199	Mallomonas sp.	Ochrophyta	E	+	+			+
200	Mallomonas sp. small	Ochrophyta	E	+	+	+	+	+	+
201	Mastogloia baltica Grunow	Bacillariophyta	MP			+
202	Melosira varians C.Agardh	Bacillariophyta	MP	+			+	+
203	Merismopedia duplex Playfair	Cyanobacteria	L0				+
204	Merismopedia glauca (Ehrenberg) Naegeli	Cyanobacteria	L0					+
205	Merismopedia punctata Meyen	Cyanobacteria	L0		+			+	+
206	Merismopedia tenuissima Lemmermann	Cyanobacteria	L0					+	+
207	Micractinium pusillum Fresenius	Chlorophyta	F					+
208	Micractinium quadrisetum (Lemmermann) G.M.Smith	Chlorophyta	F					+
209	Microcystis aeruginosa (Kützing) Kützing	Cyanobacteria	LM/M			+		+
210	Microcystis novacekii (Komárek) Compère	Cyanobacteria	M						+
211	Microcystis smithii Komárek & Anagnostidis 1995	Cyanobacteria	LM/M				+	+	+
212	Microcystis wesenbergii (Komárek) Komárek	Cyanobacteria	LM/M					+
213	Monoraphidium circinale (Nygaard) Nygaard	Chlorophyta	X1					+
214	Monoraphidium contortum (Thuret) Komàrková-Legnerová	Chlorophyta	X1				+		+
215	Monoraphidium dybowskii (Woloszynska) Hindák & Komárkova Legnerová	Chlorophyta	X1				+	+	+
216	Monoraphidium griffithii (Berkeley) Komárková-Legnerová	Chlorophyta	X1	+	+
217	Monoraphidium irregulare (G.M.Smith) Komárková-Legnerová	Chlorophyta	X1						+
218	Monoraphidium komarkovae Nygaard	Chlorophyta	X1	+
219	Monoraphidium minutum (Nägeli) Komárková-legnerová	Chlorophyta	X1	+	+	+	+	+	+
220	Monoraphidium obtusum (Korshikov) Komárková-Legnerová	Chlorophyta	X1		+
221	Monoraphidium tortile (West & G.S.West) Komárková-Legnerová	Chlorophyta	X1				+
222	Mougeotia sp.	Charophyta	T	+	+	+	+	+	+
223	Mucidosphaerium pulchellum (H.C.Wood) C.Bock, Proschold & Krienitz	Chlorophyta	F					+
224	Navicula lanceolata Ehrenberg	Bacillariophyta	MP		+
225	Navicula radiosa Kützing	Bacillariophyta	MP	+	+	+
226	Navicula spp.	Bacillariophyta	MP	+	+	+	+	+	+
227	Navicula tripunctata (O.F.Müller) Bory	Bacillariophyta	MP				+
228	Nephrocytium agardhianum Nägeli	Chlorophyta	F	+	+
229	Nephroselmis olivacea Stein	Chlorophyta	X2	+
230	Nitzschia acicularis (Kützing) W.Smith	Bacillariophyta	D		+		+	+
231	Nitzschia spp.	Bacillariophyta	MP	+	+	+	+	+	+
232	Ochromonas sp.	Ochrophyta	X3	+	+		+	+	+
233	Oocystis borgei J.W.Snow	Chlorophyta	F			+
234	Oocystis lacustris Chodat	Chlorophyta	F	+	+	+	+	+	+
235	Oocystis marssonii Lemmermann	Chlorophyta	F	+	+	+	+	+	+
236	Oocystis parva West & G.S.West	Chlorophyta	F	+	+	+	+	+	+
237	Oocystis pusilla Hansgirg	Chlorophyta	F	+	+	+	+	+	+
238	Oocystis rhomboidea Fott	Chlorophyta	F			+
239	Oocystis solitaria Wittrock	Chlorophyta	F	+	+
240	Oocystis sp.	Chlorophyta	F	+		+		+
241	Oonephris obesa (West & G.S.West) Fott	Chlorophyta	F					+
242	Oscillatoria sp.	Cyanobacteria	MP			+	+		+
243	Oscillatoria tenuis C.Agardh ex Gomont	Cyanobacteria	MP	+			+
244	Oscillatoriales	Cyanobacteria	MP					+	+
245	Pandorina morum (O.F.Müller) Bory de Saint-Vincent	Chlorophyta	G				+
246	Pantocsekiella cf. cretica (J.John & A.Economou-Amilli) K.T.Kiss & E.Ács	Bacillariophyta	A	+
247	Pantocsekiella comensis (Grunow) K.T.Kiss & E.Ács	Bacillariophyta	A		+	+		+	+
248	Pantocsekiella costei (J.C.Druart & F.Straub) K.T.Kiss & E.Ács	Bacillariophyta	A	+	+	+	+
249	Pantocsekiella ocellata (Pantocsek) K.T.Kiss & E.Ács	Bacillariophyta	B				+	+
250	Pantocsekiella polymorpha (B.Meyer & H.Håkansson) K.T.Kiss & E.Ács	Bacillariophyta	B				+
251	Parvodinium umbonatum (Stein) S.Carty	Miozoa	L0			+	+
252	Pediastrum duplex Meyen	Chlorophyta	J	+				+
253	Pediastrum integrum Nägeli	Chlorophyta	J		+
254	Pediastrum simplex Meyen	Chlorophyta	J					+
255	Pedinella hexacostata Vysotskii	Ochrophyta	L0	+
256	Peridiniopsis borgei Lemmermann	Miozoa	L0					+	+
257	Peridiniopsis elpatiewskyi (Ostenfeld) Bourrelly	Miozoa	L0	+		+
258	Peridinium cinctum (O.F.Müller) Ehrenberg	Miozoa	L0		+
259	Peridinium willei Huitfeldt-Kaas	Miozoa	L0	+	+	+		+	+
260	Peridinum sp. Large	Miozoa	L0	+	+	+	+	+
261	Peridinum sp. small	Miozoa	L0	+	+	+	+	+	+
262	Phacus sp.	Euglenozoa	W1	+
263	Phormidium sp.	Cyanobacteria	MP	+	+	+		+	+
264	Pinnularia sp.	Bacillariophyta	MP		+
265	Plagioselmis nannoplanctica (H.Skuja) G.Novarino, I.A.N.Lucas & S.Morrall	Cryptophyta	X2	+	+	+	+	+	+
266	Planctolyngbya sp.	Cyanobacteria	S1		+
267	Planktolyngbya contorta (Lemmermann) Anagnostidis & Komárek	Cyanobacteria	S1				+
268	Planktolyngbya limnetica (Lemmermann) Komárková-Legnerová & Cronberg	Cyanobacteria	S1				+
269	Planktosphaeria gelatinosa G.M.Smith	Chlorophyta	F	+	+	+	+	+	+
270	Planktothrix agardhii (Gomont) Anagnostidis & Komárek	Cyanobacteria	S1		+
271	Planktothrix sp.	Cyanobacteria	S1						+
272	Prymnesium parvum N.Carter	Haptophyta	X2						+
273	Pseudanabaena biceps Böcher	Cyanobacteria	S1	+
274	Pseudanabaena limnetica (Lemmermann) Komárek	Cyanobacteria	S1				+
275	Pseudanabaena sp.	Cyanobacteria	S1	+	+	+	+		+
276	Pseudodidymocystis fina (Komárek) E.Hegewald & Deason	Chlorophyta	X1				+	+
277	Pseudokephyrion sp.	Ochrophyta	X2	+
278	Pseudopediastrum boryanum (Turpin) E.Hegewald	Chlorophyta	J	+				+
279	Pyramimonas sp.	Chlorophyta	X2	+	+	+		+	+
280	Radiococcus nimbatus (De Wildeman) Schmidle	Chlorophyta	F		+
281	Radiococcus planktonicus J.W.G.Lund	Chlorophyta	F	+	+		+	+	+
282	Radiococcus sp.	Chlorophyta	F			+
283	Raphidocelis danubiana (Hindák) Marvan, Komárek & Comas	Chlorophyta	F				+	+	+
284	Rhabdoderma lineare Schmidle & Lauterborn	Cyanobacteria	L0			+
285	Rhodomonas lacustris Pascher & Ruttner	Cryptophyta	X2	+	+	+	+	+	+
286	Rhoicosphenia abbreviata (C.Agardh) Lange-Bertalot	Bacillariophyta	MP	+
287	Salpingoeca fusiformis W.S.Kent	Choanozoa	MP		+
288	Salpingoeca sp.	Choanozoa	MP	+	+	+		+	+
289	Scenedesmus ecornis (Ehrenberg) Chodat	Chlorophyta	J					+
290	Scenedesmus ellipticus Corda	Chlorophyta	J	+				+
291	Scenedesmus obtusus Meyen	Chlorophyta	J			+
292	Scenedesmus sp.	Chlorophyta	J	+	+	+	+	+
293	Scenedesmus verrucosus Y.V.Roll	Chlorophyta	J				+		+
294	Schroederia setigera (Schröder) Lemmermann	Chlorophyta	X3		+		+
295	Scourfieldia sp.	Chlorophyta	X2	+		+
296	Snowella atomus Komárek & Hindák	Cyanobacteria	L0					+	+
297	Snowella lacustris (Chodat) Komárek & Hindák	Cyanobacteria	L0				+	+	+
298	Snowella litoralis (Häyrén) Komárek & Hindák	Cyanobacteria	L0				+
299	Spermatozopsis exsultans Korshikov	Chlorophyta	X2					+
300	Sphaerellopsis mucosa (Korshikov) Pentecost	Chlorophyta	X3			+			+
301	Sphaerellopsis sp.	Chlorophyta	X3	+				+	+
302	Sphaerocystis planctonica (Korshikov) Bourrelly	Chlorophyta	F	+	+	+	+	+	+
303	Sphaerocystis schroeteri Chodat	Chlorophyta	F	+	+	+	+	+	+
304	Spiniferomonas cornutus Balonov	Ochrophyta	E		+	+		+	+
305	Spiniferomonas sp.	Ochrophyta	E			+	+	+
306	Spirogyra sp.	Charophyta	MP			+
307	Staurastrum oxyacantha W.Archer	Charophyta	P					+
308	Staurastrum sp.	Charophyta	P	+
309	Staurastrum tetracerum Ralfs ex Ralfs	Charophyta	P					+
310	Staurosirella pinnata (Ehrenberg) D.M.Williams & Round	Bacillariophyta	MP	+
311	Stephanocyclus meneghinianus (Kützing) Kulikovskiy, Genkal & Kociolek	Bacillariophyta	C	+				+	+
312	Stephanodiscus cf. minutulus (Kützing) Cleve & Möller	Bacillariophyta	C	+
313	Stephanodiscus hantzschii Grunow	Bacillariophyta	D				+
314	Stephanodiscus minutulus (Kützing) Cleve & Möller	Bacillariophyta	C	+	+
315	Stephanodiscus neoastraea Håkansson & Hickel	Bacillariophyta	C	+	+
316	Stephanodiscus parvus Stoermer & Håkansson	Bacillariophyta	C		+		+
317	Stichogloea olivacea Chodat	Ochrophyta	X3				+	+	+
318	Stokesiella gracilis Pascher	Ochrophyta	MP						+
319	Surirella librile (Ehrenberg) Ehrenberg	Bacillariophyta	MP					+
320	Surirella sp.	Bacillariophyta	MP			+		+	+
321	Tetradesmus dimorphus (Turpin) M.J.Wynne 2016	Chlorophyta	J	+
322	Tetradesmus obliquus (Turpin) M.J.Wynne	Chlorophyta	J	+
323	Tetraedron minimum (A.Braun) Hansgirg	Chlorophyta	J	+		+		+
324	Tetraëdron triangulare Korshikov	Chlorophyta	J		+				+
325	Tetraselmis cordiformis (N.Carter) Stein	Chlorophyta	X3	+	+	+	+	+	+
326	Tetraselmis sp.	Chlorophyta	X3			+
327	Tetrastrum triangulare (Chodat) Komárek	Chlorophyta	J	+	+	+	+	+	+
328	Trachelomonas caudata (Ehrenberg) Stein	Euglenozoa	W2					+
329	Trachelomonas hispida (Perty) F.Stein	Euglenozoa	W2				+
330	Trachelomonas subverrucosa Deflandre	Euglenozoa	W2	+
331	Trachelomonas volvocina (Ehrenberg) Ehrenberg	Euglenozoa	W2				+	+
332	Treubaria triappendiculata C.Bernard	Chlorophyta	W2	+
333	Ulnaria acus (Kützing) M.Aboal	Bacillariophyta	D	+	+	+	+	+	+
334	Ulnaria delicatissima (W.Smith) Aboal & P.C.Silva	Bacillariophyta	D	+	+		+
335	Ulnaria ulna (Nitzsch) P.Compère	Bacillariophyta	D	+	+		+	+	+
336	Uroglena sp.	Ochrophyta	U				+
337	Urosolenia eriensis (H.L.Smith) Round & R.M.Crawford	Bacillariophyta	A					+
338	Willea irregularis (Wille) Schmidle	Chlorophyta	J	+	+
339	Willea rectangularis (A.Braun) D.M.John, M.J.Wynne & P.M.Tsarenko	Chlorophyta	J	+		+		+
340	Woronichinia compacta (Lemmermann) Komárek & Hindák	Cyanobacteria	L0				+	+	+
341	Woronichinia naegeliana (Unger) Elenkin	Cyanobacteria	L0			+
